# Supplementary material for: Health commodities inventory management performance and associated challenges in selected public health facilities of South Gondar Zone, Amhara Region, North Central Ethiopia: A mixed-methods cross-sectional study
Source: PLoS One. 2026 May 15;21(5):e0349202. doi: 10.1371/journal.pone.0349202 (PMC13178927; doi:10.1371/journal.pone.0349202)
Supplement: S1 File — (XLSX) [file pone.0349202.s001.xlsx]

## Sheet: RH1
Operational perspective metrics
1.availability and use status of IPLS and APTS tools				yes=1 no=0		2. Frequency of emergency order					3. Inventory accuracy rate and stockout rate data												RRF reporting rate and data quality						yes=1 no=0	for 2012
S.N	Tools/Resources	Availability		Use status			2012	2013		Name of products	Applicable yes/No	Unit	Balance on Bin card	Balance on physical stock	balance on bincard and physical stock is equal=1 if not=0	Stock out during survey period Yes/No	Stock out past, 6months	If yes #of days out of stock within the last 6 months		yes=1, no=0			Period	Report submitted	Was it timly	Completeness	Accuracy
		Yes	No	Yes	No	EO	4	6															1	1	1	1	1
1	New Model-19	1		1		Total purchase	12	13									Yes/No						2	1	1	1	1
2	New Model-22	1		1		PERCENTAGE	33.3333	46.1538		3TC-TDF- DTG (300+300+50MG/tablet)	yes	tab	0	800	0	0	0	0	0	0			3	1	1	0	1
3	Bin card	1		1						Metronidazole 250 mg cap	yes	cap	0	0	1	1	1	54	216	30			4	1	0	0	0
4	Stock card	1		0						Stat pack ( HIV test kit)	yes	kit	108	108	1	0	0	0	0	0			5	1	1	0	1
5	RRF	1		1						Glucose 40%	yes	Ampule	2000	1963	0	0	1	15	60	8.33333			6	1	1	0	0
6	IFRR	1		1						Ready-to-use therapeutic food	yes	sachate	0	0	1	0	1	29	116	16.1111			Report submition rate=		1
7	E-recording	1		1						Coartem (24 tab)	yes	tab	8640	8640	1	0	1	10	40	5.55556			Timlyness=		0.8333
8	Dispensing registers	1		0						Depo-Provera	yes	each	1600	1600	1	0	1	52	208	28.8889			Accuracy=		0.6667
9	Labeling stickers	1		1						Mebendazole 100 mg tab	yes	tab	150	150	1	0	0	0	0	0			Completeness=		0.3333
10	Tablet counting trays	1		1						Oxytocin (10 IU injectable)	yes	Ampule	111	56	0	0	0	0	0	0			yes=1 no=0	for2013
11	Calculators	1		1						MgSO4 (50% injectable)	yes	Ampule	12	12	1	0	1	21	84	11.6667			Period	Report submitted	Was it timly	Completeness	Accuracy
12	Scissors	1		1						Oral Rehydration Salts	yes	sachate	270	320	0	0	1	61	244	33.8889			1	1	1	0	0
13	STG	1		1						AlOH/MgOH/Simethicone suspension	yes	Bott	470	470	1	0	0	0	0	0			2	1	0	0	0
14	Formulary manual	1		1						Amoxicillin 125mg/5ml suspension	yes	Bott	1780	1698	0	0	0	0	0	0			3	1	0	0	1
15	Facility specific list	1		1						Pentavalent Vaccine	yes	vial	510	510	1	0	0	0	0	0			4	1	1	1	1
	Average availability and use status	1		86.6667						RHZE(150mg+75mg+400mg+275mg) +RH (150mg+75mg tab) Kit	yes	Kit	28	28	1	0	0	0	0	0			5	1	1	1	1
										Paracetamol 500 mg tab	yes	tab	20500	19850	0	0	0	0	0	0			6	1	1	1	0
										Amoxicillin 500mg cap	yes	cap	283500	283500	1	0	1	13	52	7.22222
										Salbutamol puff	yes	tub	3860	116	0	0	1	41	164	22.7778			Report submission rate=			1
										Ceftriaxone 1g inj.	yes	Ampule	3400	3400	1	0	0	0	0	0			Timlyness			0.6667
										Ciprofloxacin 500mg tab	yes	tab	107000	96000	0	0	0	0	0	0			Accuracy			0.5
										Cotri- 480mg tab	yes	tab	0	0	1	1	1	98	392	54.4444				Completeness		0.5
										Normal Saline 0.9 %	yes	bag	12560	12560	1	0	0	0	0	0
										Primaquine 7.5 mg tab	yes	tab	4500	4521	0	0	1	33	132	18.3333
										TTC 1%	yes	tub	6672	6672	1	0	1	11	44	6.11111
										Hydrochlorothiazide 25 mg tab	yes	tab	177000	177000	1	0	0	0	0	0
															16	2	12	438
														Percentage of inventory accuracy rate		64
												Average stock out rate during survey period	Average stock out rate past 6months									#REF!
												8	48
min	max	SD
#REF!	#REF!	#REF!

## Sheet: Table2
	S.N		Tools/Resources	Availability		Use status			Health facilities name (Code)	Availability (%)	Usage status (%)
				Yes N(%)	No N(%)	Yes N(%)	No N(%)		RH1	100	86
	1		New Model-19	18(100)	0(0)	18(100)	0(0)		PH2	93.33	93.33
	2		New Model-22	18(100)	0(0)	18(100)	0(0)		PH3	100	93.33
	3		Bin card	18(100)	0(0)	18(100)	0(0)		HC4	86.67	73.33
	4		Stock card	12(66.67)	6(33.33)	3(16.67)	15(83.33)		HC5	73	60
	5		RRF	18(100)	0(0)	18(100)	0(0)		HC6	93.33	86.67
	6		IFRR	18(100)	0(0)	16(88.89)	2(11.11)		HC7	73.33	73.33
	7		E-recording	10(55.56	8(44.44)	10(55.56)	8(44.44)		HC8	80	80
	8		Dispensing registers	16(88.89	2(11.11)	12(66.67)	6(33.33)		HC9	66.67	53.33
	9		Labeling stickers	10(55.56)	8(44.44)	7(38.89)	1(5.56)		HC10	93.33	86.67
	10		Tablet counting trays	17(94.44)	1(5.56)	17(94.44)	1(5.56)		HC11	100	93.33
	11		Calculators	18(100)	0(0)	18(100)	0(0)		HC12	73.33	60
	12		Scissors	18(100)	0(0)	18(100)	0(0)		HC13	73.33	66.67
	13		STG	18(100)	0(0)	18(0)	0(0)		HC14	86.67	80
	14		Formulary manual	17(94.44)	1(5.56)	17(94.44)	1(5.56)		HC15	100	86.67
	15		Facility specific list	12(66.67)	6(33.33)	10(55.56)	8(44.44)		HC16	80	66.67
									HC17	93.33	86.67
									HC18	93.33	86.67
									Total average	86.6472	78.4817
									Min	66.67	53.33
									max	100	93.33
									SD	11.2256	12.6157
														Health facilities name (Code)	2019EFY	2020EFY
														RH1	4	6
														PH2	4	7
														PH3	3	5
														HC4	2	3
														HC5	0	2													Health facilities name (Code)	Inventory accuracy rate at survey time(%)		Stock out rate during survey time N(%)		Stock out rate during past six months N(%)						Name of products	Percentage of HF stock out at survey time		Average length of stock out duration past six months	Min	Max	SD		Toal days	HFNO.
														HC6	3	5													RH1	64		2(8%)		12(48%)						3TC-TDF- DTG (300+300+50mg/tab	3(16.67%)		2.5	0	18.3333	5.29195		81	3
														HC7	1	3													PH2	80		4(16%)		16(64%)						Metrindazole 250mg cap	12(66.67%)		58.3951	15.5556	100	32.477		1892	12
														HC8	1	3													PH3	92		6(24%)		19(76%)						Stat pack (HIV test kit)	0(0%)		6.35802	0	20.5556	6.33494		206	0
														HC9	3	5													HC4	68		3(12%)		13(52%)						40% Glucose	3(16.67%)		12.284	0	35.5556	9.84242		398	3
														HC10	2	3													HC5	76		4(16%)		16(64%)						Ready to use therapeutic food	1(5.56%)		9.87654	0	25	7.83025		320	1
														HC11	1	2													HC6	72		3(12%)		12(48%)						Coartem(24*30) tab	2(11.11%)		7.12963	0	26.6667	8.67021		231	2
														HC12	2	4													HC7	72		8(32%)		17(68%)						Depoprovera inj.	2(11.11)		21.2654	0	34.4444	9.25866		689	2
														HC13	0	2													HC8	52		10(40%)		19(76%)						Mebendazole 100mg tab	5(27.78%)		11.2037	0	42.2222	13.2243		363	5
														HC14	1	4													HC9	60		6(24%)		18(72%)						Oxytocin(10 IU)inj.	2(11.11%)		4.62963	0	16.6667	5.46661		150	2
														HC15	2	3													HC10	68		7(28%)		12(48%)						MgSo4(50% inj.)	6(33.33%)		23.179	0	100	28.6737		751	6
														HC16	1	3													HC11	76		9(36%)		18(72%)						Oral rehydration salt	4(22.22%)		18.4568	0	83.3333	23.0583		598	4
														HC17	2	4													HC12	72		7(28%)		11(44%)						AlOH + MgOH+Simth.SP	5(27.78%)		18.7037	0	67.2222	20.8149		542	5
														HC18	0	2													HC13	84		5(20%)		17(68%)						Amoxacillin 125mg/5ml	10(55.56%)		13.2407	0	53.3333	13.3391		422	10
														Total average	1.77778	3.66667													HC14	76		3(12%)		14(56%)						Penta valant vaccine	0(0%)		0	0	0	0		0	0
														Min	0	2													HC15	60		8(32%)		15(60%)						RHZE+RH(Adult TB kit)	0(0%)		0.493827	0	8.88889	2.09513		16	0
														max	4	7													HC16	64		3(12%)		17(68%)						Paracetamole 500 mg tab	6(33.33%)		15	0	56.1111	15.1451		451	6
														SD	1.26284	1.45521													HC17	80		4(16%)		16(64%)						Amoxacillin 500 mg tab	4(22.22%)		9.44444	0	22.7778	6.37716		306	4
																													HC18	68		5(20%)		13(52%)						Salbutamol puff(100μg)	4(22.22%)		26.6667	0	87.2222	21.1738		864	4
																													Total average	71.3333		5.39(21.28%)		15.28(61.11%)						Ceftriaxone 1g inj.	2(11.11%)		9.25926	0	54.4444	14.5634		300	2
																													Min	52		2		11						Ciprofloxacin 500mg tab.	1(5.56%)		12.1296	0	63.3333	17.9306		393	1
																													max	92		10		19						Cotrimoxazole 480 mg tab	14(77.78%)		49.1975	0	100	28.9211		1594	14
																													SD	9.62839		2.35		2.61						Normal saline(1000ml)	0(0%)		3.24074	0	23.8889	6.11037		105	0
																																								Primaquine 7.5mg tab	2(11.11%)		11.2963	0	35.5556	11.7558		335	2
																																								TTC eye ointment(1%)	1(5.56%)		7.12963	0	36.6667	10.4531		214	1
																																								Hydrochlorothiazide 25mg tab	0(0%)		2.80864	0	25	6.54428		91	0
																																								Average	3.56(19.77%)		14.1556	_	_	_
	Name of product	Unit	Beginning balance+Total received quantity		Wasted quantity		% Wastage																																									11312	3.56
			2019/2020	2020/2021	2019/2020	2020/2021	2019/2020	2020/2021	1	2	3	4	5	6	7	8	9	10	11	12	13	14	15	16	17	18	Total
	3TC-TDF- DTG (300+300+50mg/tab	tab	3489360	3001460	0	4806	0	0.160122																			0					Health facilities name (Code)	2019/2020				2020/2021						Health facilities name (Code)	Beginning balance+Total received in value (ETB)		Wasted money(ETB)		% Wastage
	Metrindazole 250mg cap	cap	636000	405000	21100	15500	3.31761	3.82716																			0						Reporting rate N(%)	Timelines N(%)	Completeness N(%)	Accuracy N(%)	Reporting rate (%)	Timelines N(%)	Completeness N(%)	Accuracy N(%)				2019/2020	2020/2021	2019/2020	2020/2021	2019/2020	2020/2021
	Stat pack (HIV test kit)	kit	67040	71650	449	1529	0.669749	2.13398																			0					RH1	6(100%)	5(83.33%)	2(33.33%)	4(66.67%)	6(100%)	4(66.67%)	3(50%)	3(50%)			RH1	7.63713e+06	1.20157e+07	8566.6	31267.8	0.11217	0.260224
	40% Glucose	Ampule	108180	115109	1750	1697	1.61767	1.47425																			0					PH2	6(100%)	3(50%)	2(33.33%)	3(50%)	5(83.33%)	4(80%)	4(80%)	5(100%)			PH2	2.44363e+06	3.67137e+06	22241	72180.7	0.910163	1.96604
	Ready to use therapeutic food	sachate	165500	200950	4563	5729	2.7571	2.85096																			0					PH3	6(100%)	6(100%)	5(83.33%)	6(100%)	6(100%)	5(83.33%)	6(100%)	6(100%)			PH3	2.78697e+06	3.68546e+06	38708	100049	1.38889	2.71469
	Coartem(24*30) tab	tab	975280	919440	55570	39640	5.69785	4.31132																			0					HC4	5(83.33%)	4(80%)	2(40%)	3(60%)	6(100%)	6(100%)	1(16.7%)	3(50%)			HC4	1.14296e+06	2.0875e+06	12030.6	23837	1.05258	1.14189
	Depoprovera inj.	each	97443	98770	1321	1719	1.35566	1.74041																			0					HC5	6(100%)	3(50%)	2(33.33%)	2(33.33%)	6(100%)	5(83.33%)	4(66.67%)	2(33.33%)			HC5	526644	806605	5345.9	19582	1.01509	2.4277
	Mebendazole 100mg tab	tab	218290	245560	4920	12210	2.25388	4.97231																			0					HC6	6(100%)	6(100%)	3(50%)	2(33.33%)	6(100%)	6(100%)	5(83.33%)	3(50%)			HC6	3.62613e+06	4.28997e+06	7857.8	36677.4	0.2167	0.854957
	Oxytocin(10 IU)inj.	Ampule	38759	42303	540	1165	1.39322	2.75394																			0					HC7	5(83.33%)	3(60%)	1(20%)	2(40%)	6(100%)	6(100%)	4(66.67%)	3(50%)			HC7	355838	437723	11861.8	9947.6	3.33348	2.27258
	MgSo4(50% inj.)	Ampule	10443	10650	301	339	2.88231	3.1831																			0					HC8	6(100%)	6(100%)	0(0%)	3(50%)	6(100%)	5(83.33%)	2(33.33%)	2(33.33%)			HC8	2.05877e+06	2.28623e+06	26480.2	51339.1	1.28622	2.24557
	Oral rehydration salt	sachate	418683	586950	7222	14588	1.72493	2.48539																			0					HC9	6(100%)	6(100%)	6(100%)	5(83.33%)	6(100%)	6(100%)	6(100%)	6(100%)			HC9	805091	1201398	15049.3	21720.8	1.86927	1.80796
	AlOH + MgOH+Simth.SP	Bott	11980	14835	148	320	1.23539	2.15706																			0					HC10	6(100%)	5(83.33%)	5(83.33%)	4(66.67%)	6(100%)	6(100%)	3(50%)	5(83.33%)			HC10	643638	767723	14777	14666.6	2.29585	1.9104
	Amoxacillin 125mg/5ml	Bott	27309	17696	136	95	0.498004	0.536844																			0					HC11	6(100%)	6(100%)	4(66.67%)	6(100%)	6(100%)	5(83.33%)	5(83.33%)	5(83.33%			HC11	1.49764e+06	3.06481e+06	8867.26	20226	0.592082	0.659943
	Penta valant vaccine	vial/dose	49158	48823	241	229	0.490256	0.469041																			0					HC12	6(100%)	1(16.67)	2(33.33%)	5(83.33%)	6(100%)	5(83.33%)	5(83.33%)	6(100%)			HC12	306622	459853	8153.1	25232	2.65901	5.48697
	RHZE+RH(Adult TB kit)	Kit	838	874	17	23	2.02864	2.63158																			0					HC13	6(100%)	5(83.33%)	3(50%)	4(66.67%)	6(100%)	6(100%)	5(83.33%)	6(100%)			HC13	403537	415040	7712.96	3840.11	1.91134	0.925239
	Paracetamole 500 mg tab	tab	2537500	3290500	18500	18000	0.729064	0.547029																			0					HC14	6(100%)	6(100%)	4(66.67%)	4(66.67%)	6(100%)	4(66.67%)	6(100%)	6(100%)			HC14	1.57756e+06	1.05063e+06	11244.5	15540	0.712775	1.4791
	Amoxacillin 500 mg tab	cap	2082000	2260000	26500	11600	1.27281	0.513274																			0					HC15	6(100%)	5(83.33)	2(33.33%)	6(100%)	6(100%)	6(100%)	3(50%)	5(83.33%)			HC15	3256138	4.15246e+06	21970.3	28493.3	0.674736	0.686179
	Salbutamol puff(100μg)	tub	14630	18936	195	368	1.33288	1.94339																			0					HC16	6(100%)	2(33.33%)	6(100%)	5(83.33%)	6(100%)	3(50%)	5(83.33%)	5(83.33%)			HC16	427749	476472	8306.67	8704.3	1.94195	1.82682
	Ceftriaxone 1g inj.	Ampule	68867	85332	245	696	0.355758	0.815638																			0					HC17	5(83.33%)	4(80%)	4(80)	5(100%)	6(100%)	5(83.33%)	3(50%)	6(100%)			HC17	582094	563294	11521.5	6511.87	1.97933	1.15603
	Ciprofloxacin 500mg tab.	tab	984400	1236550	5600	8950	0.568874	0.723788																			0					HC18	6(100%)	6(100%)	3(50%)	4(66.67%)	6(100%)	4(6667%)	5(83.33%)	6(100%)			HC18	745878	659140	7820.1	12068.6	1.04844	1.83096
	Cotrimoxazole 480 mg tab	tab	511000	141200	12000	2000	2.34834	1.41643																			0					Total average	0.9722	0.7593	0.3611	0.676	0.9907	0.8425	0.6944	0.7685			Total average	3.0824e+07	4.20914e+07	248515	501884	1.38889	1.75852
	Normal saline(1000ml)	bag	74532	108377	238	294	0.319326	0.271275																			0					Min	5(83.33%)				5(83.33%)						Min					0.11217	0.260224
	Primaquine 7.5mg tab	tab	129600	163300	3550	2060	2.7392	1.26148																			0					max	6(100%)				6(100%)						max					3.33348	5.48697
	TTC eye ointment(1%)	tub	41291	44021	250	293	0.605459	0.665591																			0					SD											SD					0.860574	1.15751
	Hydrochlorothiazide 25mg tab	tab	810800	872420	12150	6600	1.49852	0.756516																			0																			248515	501884	750399
	Average wastage rate						1.5877	1.78408	1.68589
	Min						0	0.160122	0
	Max						5.69785	4.97231	5.69785
	SD						1.25003	1.33057	0.138858
[truncated: 22 more columns]

## Sheet: Table2 alt
	S.N		Tools/Resources	Availability		Use status			Health facilities name (Code)	Availability (%)	Usage status (%)
				Yes N(%)	No N(%)	Yes N(%)	No N(%)		RH1	100	86
	1		New Model-19	18(100)	0(0)	18(100)	0(0)		PH2	93.33	93.33
	2		New Model-22	18(100)	0(0)	18(100)	0(0)		PH3	100	93.33
	3		Bin card	18(100)	0(0)	18(100)	0(0)		HC4	86.67	73.33
	4		Stock card	12(66.67)	6(33.33)	3(16.67)	15(83.33)		HC5	73	60
	5		RRF	18(100)	0(0)	18(100)	0(0)		HC6	93.33	86.67
	6		IFRR	18(100)	0(0)	16(88.89)	2(11.11)		HC7	73.33	73.33
	7		E-recording	10(55.56	8(44.44)	10(55.56)	8(44.44)		HC8	80	80
	8		Dispensing registers	16(88.89	2(11.11)	12(66.67)	6(33.33)		HC9	66.67	53.33
	9		Labeling stickers	10(55.56)	8(44.44)	7(38.89)	1(5.56)		HC10	93.33	86.67
	10		Tablet counting trays	17(94.44)	1(5.56)	17(94.44)	1(5.56)		HC11	100	93.33
	11		Calculators	18(100)	0(0)	18(100)	0(0)		HC12	73.33	60
	12		Scissors	18(100)	0(0)	18(100)	0(0)		HC13	73.33	66.67
	13		STG	18(100)	0(0)	18(0)	0(0)		HC14	86.67	80
	14		Formulary manual	17(94.44)	1(5.56)	17(94.44)	1(5.56)		HC15	100	86.67
	15		Facility specific list	12(66.67)	6(33.33)	10(55.56)	8(44.44)		HC16	80	66.67
			Total average	0.8815	0.1185	0.7407	0.2593		HC17	93.33	86.67
									HC18	93.33	86.67
									Total average	86.6472	78.4817
									Min	66.67	53.33
									max	100	93.33
									SD	11.2256	12.6157
														Health facilities name (Code)	2012EFY	2013EFY
														RH1	4	6
														PH2	4	7
														PH3	3	5
														HC4	2	3
														HC5	0	2													Health facilities name (Code)	Inventory accuracy rate at survey time(%)		Stock out rate during survey time N(%)		Stock out rate during past six months N(%)						Name of products	Percentage of HF stock out at survey time		Average length of stock out duration past six months	Min	Max	SD		Toal days	HFNO.
														HC6	3	5													RH1	64		2(8%)		12(48%)						3TC-TDF- DTG (300+300+50mg/tab	3(16.67%)		2.5	0	18.3333	5.29195		81	3
														HC7	1	3													PH2	80		4(16%)		16(64%)						Metrindazole 250mg cap	12(66.67%)		58.3951	15.5556	100	32.477		1892	12
														HC8	1	3													PH3	92		6(24%)		19(76%)						Stat pack (HIV test kit)	0(0%)		6.35802	0	20.5556	6.33494		206	0
														HC9	3	5													HC4	68		3(12%)		13(52%)						40% Glucose	3(16.67%)		12.284	0	35.5556	9.84242		398	3
														HC10	2	3													HC5	76		4(16%)		16(64%)						Ready to use therapeutic food	1(5.56%)		9.87654	0	25	7.83025		320	1
														HC11	1	2													HC6	72		3(12%)		12(48%)						Coartem(24*30) tab	2(11.11%)		7.12963	0	26.6667	8.67021		231	2
														HC12	2	4													HC7	72		8(32%)		17(68%)						Depoprovera inj.	2(11.11)		21.2654	0	34.4444	9.25866		689	2
														HC13	0	2													HC8	52		10(40%)		19(76%)						Mebendazole 100mg tab	5(27.78%)		11.2037	0	42.2222	13.2243		363	5
														HC14	1	4													HC9	60		6(24%)		18(72%)						Oxytocin(10 IU)inj.	2(11.11%)		4.62963	0	16.6667	5.46661		150	2
														HC15	2	3													HC10	68		7(28%)		12(48%)						MgSo4(50% inj.)	6(33.33%)		23.179	0	100	28.6737		751	6
														HC16	1	3													HC11	76		9(36%)		18(72%)						Oral rehydration salt	4(22.22%)		18.4568	0	83.3333	23.0583		598	4
														HC17	2	4													HC12	72		7(28%)		11(44%)						AlOH + MgOH+Simth.SP	5(27.78%)		18.7037	0	67.2222	20.8149		542	5
														HC18	0	2													HC13	84		5(20%)		17(68%)						Amoxacillin 125mg/5ml	10(55.56%)		13.2407	0	53.3333	13.3391		422	10
														Total average	1.77778	3.66667													HC14	76		3(12%)		14(56%)						Penta valant vaccine	0(0%)		0	0	0	0		0	0
														Min	0	2													HC15	60		8(32%)		15(60%)						RHZE+RH(Adult TB kit)	0(0%)		0.493827	0	8.88889	2.09513		16	0
														max	4	7													HC16	64		3(12%)		17(68%)						Paracetamole 500 mg tab	6(33.33%)		15	0	56.1111	15.1451		451	6
														SD	1.26284	1.45521													HC17	80		4(16%)		16(64%)						Amoxacillin 500 mg tab	4(22.22%)		9.44444	0	22.7778	6.37716		306	4
																													HC18	68		5(20%)		13(52%)						Salbutamol puff(100μg)	4(22.22%)		26.6667	0	87.2222	21.1738		864	4
																													Total average	71.3333		5.39(21.28%)		15.28(61.11%)						Ceftriaxone 1g inj.	2(11.11%)		9.25926	0	54.4444	14.5634		300	2
																													Min	52		2		11						Ciprofloxacin 500mg tab.	1(5.56%)		12.1296	0	63.3333	17.9306		393	1
																													max	92		10		19						Cotrimoxazole 480 mg tab	14(77.78%)		49.1975	0	100	28.9211		1594	14
																													SD	9.62839		2.35		2.61						Normal saline(1000ml)	0(0%)		3.24074	0	23.8889	6.11037		105	0
																																								Primaquine 7.5mg tab	2(11.11%)		11.2963	0	35.5556	11.7558		335	2
																																								TTC eye ointment(1%)	1(5.56%)		7.12963	0	36.6667	10.4531		214	1
																																								Hydrochlorothiazide 25mg tab	0(0%)		2.80864	0	25	6.54428		91	0
																																								Average	3.56(19.77%)		14.1556	_	_	_
	Name of product	Unit	Beginning balance+Total received quantity		Wasted quantity		% Wastage																																									11312	3.56
			2019/2020	2020/2021	2019/2020	2020/2021	2019/2020	2020/2021	1	2	3	4	5	6	7	8	9	10	11	12	13	14	15	16	17	18	Total
	3TC-TDF- DTG (300+300+50mg/tab	tab	3489360	3001460	0	4806	0	0.160122																			0					Health facilities name (Code)	2019/2020				2020/2021						Health facilities name (Code)	Beginning balance+Total received in value (ETB)		Wasted money(ETB)		% Wastage
	Metrindazole 250mg cap	cap	636000	405000	21100	15500	3.31761	3.82716																			0						Reporting rate N(%)	Timelines N(%)	Completeness N(%)	Accuracy N(%)	Reporting rate (%)	Timelines N(%)	Completeness N(%)	Accuracy N(%)				2019/2020	2020/2021	2019/2020	2020/2021	2019/2020	2020/2021
	Stat pack (HIV test kit)	kit	67040	71650	449	1529	0.669749	2.13398																			0					RH1	6(100%)	5(83.33%)	2(33.33%)	4(66.67%)	6(100%)	4(66.67%)	3(50%)	3(50%)			RH1	7.63713e+06	1.20157e+07	8566.6	31267.8	0.11217	0.260224
	40% Glucose	Ampule	108180	115109	1750	1697	1.61767	1.47425																			0					PH2	6(100%)	3(50%)	2(33.33%)	3(50%)	5(83.33%)	4(80%)	4(80%)	5(100%)			PH2	2.44363e+06	3.67137e+06	22241	72180.7	0.910163	1.96604
	Ready to use therapeutic food	sachate	165500	200950	4563	5729	2.7571	2.85096																			0					PH3	6(100%)	6(100%)	5(83.33%)	6(100%)	6(100%)	5(83.33%)	6(100%)	6(100%)			PH3	2.78697e+06	3.68546e+06	38708	100049	1.38889	2.71469
	Coartem(24*30) tab	tab	975280	919440	55570	39640	5.69785	4.31132																			0					HC4	5(83.33%)	4(80%)	2(40%)	3(60%)	6(100%)	6(100%)	1(16.7%)	3(50%)			HC4	1.14296e+06	2.0875e+06	12030.6	23837	1.05258	1.14189
	Depoprovera inj.	each	97443	98770	1321	1719	1.35566	1.74041																			0					HC5	6(100%)	3(50%)	2(33.33%)	2(33.33%)	6(100%)	5(83.33%)	4(66.67%)	2(33.33%)			HC5	526644	806605	5345.9	19582	1.01509	2.4277
	Mebendazole 100mg tab	tab	218290	245560	4920	12210	2.25388	4.97231																			0					HC6	6(100%)	6(100%)	3(50%)	2(33.33%)	6(100%)	6(100%)	5(83.33%)	3(50%)			HC6	3.62613e+06	4.28997e+06	7857.8	36677.4	0.2167	0.854957
	Oxytocin(10 IU)inj.	Ampule	38759	42303	540	1165	1.39322	2.75394																			0					HC7	5(83.33%)	3(60%)	1(20%)	2(40%)	6(100%)	6(100%)	4(66.67%)	3(50%)			HC7	355838	437723	11861.8	9947.6	3.33348	2.27258
	MgSo4(50% inj.)	Ampule	10443	10650	301	339	2.88231	3.1831																			0					HC8	6(100%)	6(100%)	0(0%)	3(50%)	6(100%)	5(83.33%)	2(33.33%)	2(33.33%)			HC8	2.05877e+06	2.28623e+06	26480.2	51339.1	1.28622	2.24557
	Oral rehydration salt	sachate	418683	586950	7222	14588	1.72493	2.48539																			0					HC9	6(100%)	6(100%)	6(100%)	5(83.33%)	6(100%)	6(100%)	6(100%)	6(100%)			HC9	805091	1201398	15049.3	21720.8	1.86927	1.80796
	AlOH + MgOH+Simth.SP	Bott	11980	14835	148	320	1.23539	2.15706																			0					HC10	6(100%)	5(83.33%)	5(83.33%)	4(66.67%)	6(100%)	6(100%)	3(50%)	5(83.33%)			HC10	643638	767723	14777	14666.6	2.29585	1.9104
	Amoxacillin 125mg/5ml	Bott	27309	17696	136	95	0.498004	0.536844																			0					HC11	6(100%)	6(100%)	4(66.67%)	6(100%)	6(100%)	5(83.33%)	5(83.33%)	5(83.33%			HC11	1.49764e+06	3.06481e+06	8867.26	20226	0.592082	0.659943
	Penta valant vaccine	vial/dose	49158	48823	241	229	0.490256	0.469041																			0					HC12	6(100%)	1(16.67)	2(33.33%)	5(83.33%)	6(100%)	5(83.33%)	5(83.33%)	6(100%)			HC12	306622	459853	8153.1	25232	2.65901	5.48697
	RHZE+RH(Adult TB kit)	Kit	838	874	17	23	2.02864	2.63158																			0					HC13	6(100%)	5(83.33%)	3(50%)	4(66.67%)	6(100%)	6(100%)	5(83.33%)	6(100%)			HC13	403537	415040	7712.96	3840.11	1.91134	0.925239
	Paracetamole 500 mg tab	tab	2537500	3290500	18500	18000	0.729064	0.547029																			0					HC14	6(100%)	6(100%)	4(66.67%)	4(66.67%)	6(100%)	4(66.67%)	6(100%)	6(100%)			HC14	1.57756e+06	1.05063e+06	11244.5	15540	0.712775	1.4791
	Amoxacillin 500 mg tab	cap	2082000	2260000	26500	11600	1.27281	0.513274																			0					HC15	6(100%)	5(83.33)	2(33.33%)	6(100%)	6(100%)	6(100%)	3(50%)	5(83.33%)			HC15	3256138	4.15246e+06	21970.3	28493.3	0.674736	0.686179
	Salbutamol puff(100μg)	tub	14630	18936	195	368	1.33288	1.94339																			0					HC16	6(100%)	2(33.33%)	6(100%)	5(83.33%)	6(100%)	3(50%)	5(83.33%)	5(83.33%)			HC16	427749	476472	8306.67	8704.3	1.94195	1.82682
	Ceftriaxone 1g inj.	Ampule	68867	85332	245	696	0.355758	0.815638																			0					HC17	5(83.33%)	4(80%)	4(80)	5(100%)	6(100%)	5(83.33%)	3(50%)	6(100%)			HC17	582094	563294	11521.5	6511.87	1.97933	1.15603
	Ciprofloxacin 500mg tab.	tab	984400	1236550	5600	8950	0.568874	0.723788																			0					HC18	6(100%)	6(100%)	3(50%)	4(66.67%)	6(100%)	4(6667%)	5(83.33%)	6(100%)			HC18	745878	659140	7820.1	12068.6	1.04844	1.83096
	Cotrimoxazole 480 mg tab	tab	511000	141200	12000	2000	2.34834	1.41643																			0					Total average	0.9722	0.7593	0.3611	0.676	0.9907	0.8425	0.6944	0.7685			Total average	3.0824e+07	4.20914e+07	248515	501884	1.38889	1.75852
																																												NB : RH=Referal hospital , PH=Primary hospital, HC=Health center
	Normal saline(1000ml)	bag	74532	108377	238	294	0.319326	0.271275																			0					Min	5(83.33%)				5(83.33%)						Min					0.11217	0.260224
	Primaquine 7.5mg tab	tab	129600	163300	3550	2060	2.7392	1.26148																			0					max	6(100%)				6(100%)						max					3.33348	5.48697
	TTC eye ointment(1%)	tub	41291	44021	250	293	0.605459	0.665591																			0					SD											SD					0.860574	1.15751
	Hydrochlorothiazide 25mg tab	tab	810800	872420	12150	6600	1.49852	0.756516																			0																			248515	501884	750399
	Mean wastage rate						1.5877	1.78408	1.68589
	Min						0	0.160122	0
	Max						5.69785	4.97231	5.69785
	SD						1.25003	1.33057	0.138858
[truncated: 22 more columns]

## Sheet: HC4
	Operational perspective metrics
	1.availability and use status of IPLS and APTS tools				yes=1 no=0			2. Frequency of emergency order				3. Inventory accuracy rate and stockout rate data						yes=1	no=0
	S.N	Tools/Resources	Availability		Use status				2012	2013		Name of products	Applicable yes/No	Unit	Balance on Bin card	Balance on physical stock		Stock out during survey period Yes/No
			Yes	No	Yes	No		EO	2	3							balance on bincard and physical stock is equal=1 if not=1		Stock out past, 6months	If yes #of days out of stock within the last 6 months			RRF data quality and reporting rate in 2012, yes=1 , no=0						for 2013
	1	New Model-19	1		1			Total purchase	8	9									Yes/No				Period	Report submitted	Was it timly	Completeness	Accuracy		Period	Report submitted	Was it timly	Completeness	Accuracy
	2	New Model-22	1		1			PERCENTAGE	25	33.3333		3TC-TDF- DTG (300+300+50MG/tablet)	yes	tab	55980	56700	0	0	0	0	0		1	1	1	0	0		1	1	1	1	0
	3	Bin card	1		1							Metronidazole 250 mg cap	yes	cap	4000	4000	1	0	1	45	180		2	0	NA	NA	NA		2	1	1	0	1
	4	Stock card	0		0							Stat pack ( HIV test kit)	yes	kit	280	280	1	0	1	13	52		3	1	1	0	0		3	1	1	0	0
	5	RRF	1		1							Glucose 40%	yes	Ampule	0	0	1	1	1	18	72		4	1	1	1	1		4	1	1	0	0
	6	IFRR	1		1							Ready-to-use therapeutic food	yes	sachate	0	0	1	0	1	29	116		5	1	0	0	1		5	1	1	0	1
	7	E-recording	0		0							Coartem (24 tab)	yes	tab	1440	1440	1	0	0	0	0		6	1	1	1	1		6	1	1	0	1
	8	Dispensing registers	1		0							Depo-Provera	yes	each	1078	978	0	0	1	21	84		Report submition rate=		83.33				Report submition rate=		1
	9	Labeling stickers	1		0							Mebendazole 100 mg tab	yes	tab	2440	1920	0	0	1	33	132		Timlyness=		0.8				Timlyness=		1
	10	Tablet counting trays	1		1							Oxytocin (10 IU injectable)	yes	Ampule	30	30	1	0	1	9	36		Accuracy=		0.6				Accuracy=		0.5
	11	Calculators	1		1							MgSO4 (50% injectable)	yes	Ampule	20	20	1	0	0	0	0		Completeness=		0.4				Completeness=		0.167
	12	Scissors	1		1							Oral Rehydration Salts	yes	sachate	2100	2100	1	0	1	14	56
	13	STG	1		1							AlOH/MgOH/Simethicone suspension	yes	Bott	0	0	1	1	1	58	232
	14	Formulary manual	1		1							Amoxicillin 125mg/5ml suspension	yes	Bott	0	0	1	1	1	24	96
	15	Facility specific list	1		1							Pentavalent Vaccine	yes	vial	300	300	1	0	0	0	0
		Average availability and use status										RHZE(150mg+75mg+400mg+275mg) +RH (150mg+75mg tab) Kit	yes	Kit	27	27	1	0	0	0	0
		86.67	and		0.7333							Paracetamol 500 mg tab	yes	tab	10000	11000	0	0	0	0	0
												Amoxicillin 500mg cap	yes	cap	10000	10000	1	0	0	0	0
												Salbutamol puff	yes	tub	48	48	1	0	1	15	60
												Ceftriaxone 1g inj.	yes	Ampule	161	58	0	0	0	0	0
												Ciprofloxacin 500mg tab	yes	tab	14000	28000	0	0	1	29	116
												Cotri- 480mg tab	yes	tab	2000	2000	1	0	0	0	0
												Normal Saline 0.9 %	yes	bag	1008	1005	0	0	0	0	0
												Primaquine 7.5 mg tab	yes	tab	1000	1000	1	0	1	2	8
												TTC 1%	yes	tub	559	559	1	0	0	0	0
												Hydrochlorothiazide 25 mg tab	yes	tab	13200	10200	0	0	0	0	0
																	17	3	13	310
																Percentage of inventory accuracy rate			68
														Average stock out rate during survey period	Average stock out rate past 6months
														12	52
SD
#REF!

## Sheet: HC5
code3		Operational perspective metrics
SN		1.availability and use status of IPLS and APTS tools							2. Frequency of emergency order				3. Inventory accuracy rate and stockout rate data						yes=1	no=0
1		S.N	Tools/Resources	Availability		Use status				2012	2013		Name of products	Applicable yes/No	Unit	Balance on Bin card	Balance on physical stock		Stock out during survey period Yes/No
2				Yes	No	Yes	No		EO	0	2							balance on bincard and physical stock is equal=1 if not=1		Stock out past, 6months	If yes #of days out of stock within the last 6 months				RRF data quality and reporting rate in 2012, yes=1 , no=0						for 2013
3		1	New Model-19	1		1			Total purchase	7	9									Yes/No					Period	Report submitted	Was it timly	Completeness	Accuracy		Period	Report submitted	Was it timly	Completeness	Accuracy
4		2	New Model-22	1		1			PERCENTAGE	0	22.2222		3TC-TDF- DTG (300+300+50MG/tablet)	yes	tab	0	0	1	1	1	21	84	11.6667		1	1	0	0	0		1	1	1	1	0
5		3	Bin card	1		1							Metronidazole 250 mg cap	yes	cap	39000	30000	0	0	1	38	152	21.1111		2	1	1	1	0		2	1	1	0	0
6		4	Stock card	1		0							Stat pack ( HIV test kit)	yes	kit	120	120	1	0	1	31	124	17.2222		3	1	1	0	1		3	1	1	0	1
7		5	RRF	1		1							Glucose 40%	yes	Ampule	70	70	1	0	1	15	60	8.33333		4	1	0	0	0		4	1	0	1	1
8		6	IFRR	1		0							Ready-to-use therapeutic food	yes	sachate	600	600	1	0	0	0	0	0		5	1	0	1	1		5	1	1	1	0
9		7	E-recording	0		0							Coartem (24 tab)	yes	tab	3600	2880	0	0	1	27	108	15		6	1	1	0	0		6	1	1	1	0
10		8	Dispensing registers	0		0							Depo-Provera	yes	each	300	300	1	0	1	56	224	31.1111		Report submition rate=		1				Report submition rate=		1
11		9	Labeling stickers	0		0							Mebendazole 100 mg tab	yes	tab	32640	8640	0	0	0	0	0	0		Timlyness=		0.5				Timlyness=		0.8333
12		10	Tablet counting trays	1		1							Oxytocin (10 IU injectable)	yes	Ampule	21	21	1	0	1	30	120	16.6667		Accuracy=		0.3333				Accuracy=		0.3333
13		11	Calculators	1		1							MgSO4 (50% injectable)	yes	Ampule	0	0	1	1	1	180	720	100		Completeness=		0.3333				Completeness=		0.6667
14		12	Scissors	1		1							Oral Rehydration Salts	yes	sachate	6000	6000	1	0	1	58	232	32.2222
15		13	STG	1		1							AlOH/MgOH/Simethicone suspension	yes	Bott	175	175	1	0	1	121	484	67.2222
16		14	Formulary manual	1		1							Amoxicillin 125mg/5ml suspension	yes	Bott	0	0	1	1	1	14	56	7.77778
17		15	Facility specific list	0		0							Pentavalent Vaccine	yes	vial	75	75	1	0	0	0	0	0
18			Average availability and use status	0.733333									RHZE(150mg+75mg+400mg+275mg) +RH (150mg+75mg tab) Kit	yes	Kit	7	7	1	0	0	0	0	0
19				and		0.6							Paracetamol 500 mg tab	yes	tab	5000	3000	0	0	0	0	0	0
20													Amoxicillin 500mg cap	yes	cap	4500	4500	1	0	0	0	0	0
21													Salbutamol puff	yes	tub	154	154	1	0	1	103	412	57.2222
22													Ceftriaxone 1g inj.	yes	Ampule	58	58	1	0	0	0	0	0
23													Ciprofloxacin 500mg tab	yes	tab	2350	1100	0	0	0	0	0	0
24													Cotri- 480mg tab	yes	tab	0	0	1	1	1	159	636	88.3333
25													Normal Saline 0.9 %	yes	bag	360	360	1	0	1	43	172	23.8889
26													Primaquine 7.5 mg tab	yes	tab	900	900	1	0	1	61	244	33.8889
27													TTC 1%	yes	tub	104	100	0	0	1	16	64	8.88889
28													Hydrochlorothiazide 25 mg tab	yes	tab	90	90	1	0	0	0	0	0
29																	sum	19	4	16	973
30																	Percentage of inventory accuracy rate			0.76
31															Average stock out rate during survey period	Average stock out rate past 6months	Average stock out days
32															0.16	0.64
33
34
35
36
37
38
39
40
41
42
43
44
45
46
47
48
49
50
51
52
53
54
55
56
57
58
59
60
61
62
63
64
65
66
67
68
69
70
71
72
73
74
75
76
77
78
79
80
81
82
83
84
85
86
87
89
90
91
92
93
94
95
96
97
98
99
100
	SD
	#REF!
	#REF!

## Sheet: HC6
Code4	Customer perspective metrics				Woreta HC			Operational perspective metrics
SN	Total number of medicine prescribed	Number of medicine dispensed	Percentage		Total cost of prescribed products(ETB)	LUGWW		1.availability and use status of IPLS and APTS tools							2. Frequency of emergency order					3. Inventory accuracy rate and stockout rate data						yes=1	no=0				4.Wastage rate in value and amount data				in	2012				2013						RRF data quality and reporting rate in 2012
1	1	1	100		3	0.0925069		S.N	Tools/Resources	Availability		Use status				2012	2013			Name of products	Applicable yes/No	Unit	Balance on Bin card	Balance on physical stock		Stock out during survey period Yes/No
2	1	1	100		20	0.616713				Yes	No	Yes	No		EO	3	5								balance on bincard and physical stock is equal=1 if not=1		Stock out past, 6months	If yes #of days out of stock within the last 6 months			Name of products	Applicable yes/No	Unit	Total quantities of the items	Total value of the items	Total wasted quantities of the items	Value of wasted quantities			Total quantities of the items	Total value of the items	Total wasted quantities of the items	Value of wasted quantities			Period	Report submitted	Was it timly	Completeness
3	6	4	66.6667		84	2.59019		1	New Model-19	1		1			Total purchase	11	18										Yes/No																			1	1	1	1
4	2	2	100		55	1.69596		2	New Model-22	1		1			PERCENTAGE	27.2727	27.7778			3TC-TDF- DTG (300+300+50MG/tablet)	yes	tab	10440	11700	0	0	0	0	0	0							Unit price(ETB)	Total price(ETB)					Unit price(ETB)	Total price(ETB)		2	1	1	1
5	1	1	100		68	2.09682		3	Bin card	1		1								Metronidazole 250 mg cap	yes	cap	0	0	1	1	1	180	720	100	3TC-TDF- DTG (300+300+50MG/tablet)	yes	tab	540000	2268000	0	0	0		585000	2291000	180	4.45	801		3	1	1	1
6	2	2	100		186.3	5.74468		4	Stock card	0		0								Stat pack ( HIV test kit)	yes	kit	500	500	1	0	1	12	48	6.66667	Metronidazole 250 mg cap	yes	cap	15000	2850	0	0.22	0		6000	3000	0	0.52	0		4	1	1	0
7	1	1	100		13	0.400863		5	RRF	1		1								Glucose 40%	yes	Ampule	450	450	1	0	0	0	0	0	Stat pack ( HIV test kit)	yes	kit	12900	282510	38	21.6	820.8		10200	234600	80	26.3	2104		5	1	1	0
8	3	3	100		69	2.12766		6	IFRR	1		1								Ready-to-use therapeutic food	yes	sachate	1800	2100	0	0	1	27	108	15	Glucose 40%	yes	Ampule	1400	25200	12	19.6	235.2		1690	36504	0	23.6	0		6	1	1	0
9	1	1	100		18	0.555042		7	E-recording	1		1								Coartem (24 tab)	yes	tab	32400	32400	1	0	0	0	0	0	Ready-to-use therapeutic food	yes	sachate	11250	49500	300	4.8	1440		13500	68850	560	5.8	3248		Report submition rate=		1
10	6	6	100		150.5	4.64076		8	Dispensing registers	1		0								Depo-Provera	yes	each	1100	2000	0	0	1	18	72	10	Coartem (24 tab)	yes	tab	129600	92016	0	0.75	0		151200	123984	1400	0.85	1190		Timlyness=		1
11	3	2	66.6667		54.8	1.68979		9	Labeling stickers	1		1								Mebendazole 100 mg tab	yes	tab	0	0	1	1	1	34	136	18.8889	Depo-Provera	yes	each	9300	120900	18	12.8	230.4		11924	248019	139	19.85	2759.15		Accuracy=		0.3333
12	2	2	100		116	3.57693		10	Tablet counting trays	1		1								Oxytocin (10 IU injectable)	yes	Ampule	63	63	1	0	0	0	0	0	Mebendazole 100 mg tab	yes	tab	29040	5227.2	240	0.19	45.6		29520	8560.8	1200	0.87	1044		Completeness=		0.5
13	3	3	100		149	4.59451		11	Calculators	1		1								MgSO4 (50% injectable)	yes	Ampule	21	21	1	0	1	7	28	3.88889	Oxytocin (10 IU injectable)	yes	Ampule	9000	81000	0	7.8	0		10060	86516	410	11.2	4592
14	2	2	100		47.5	1.46469		12	Scissors	1		1								Oral Rehydration Salts	yes	sachate	16000	16000	1	0	0	0	0	0	MgSO4 (50% injectable)	yes	vial	1560	48672	29	32	928		982	38298	13	42.2	548.6
15	3	2	66.6667		26	0.801727		13	STG	1		1								AlOH/MgOH/Simethicone suspension	yes	Bott	205	370	0	0	0	0	0	0	Oral Rehydration Salts	yes	sachate	4000	18400	150	5.1	765		12600	80010	1450	5.8	8410
16	1	1	100		5	0.154178		14	Formulary manual	1		1								Amoxicillin 125mg/5ml suspension	yes	Bott	106	106	1	0	1	7	28	3.88889	AlOH/MgOH/Simethicone suspension	yes	Bott	1990	41790	0	21.5	0		2700	52650	36	24	864
17	2	1	50		20	0.616713		15	Facility specific list	1		1								Pentavalent Vaccine	yes	vial	410	410	1	0	0	0	0	0	Amoxicillin 125mg/5ml suspension	yes	Bott	652	11736	5	18.5	92.5		1685	30161.5	0	18	0
18	1	1	100		8	0.246685			Average availability and use status	0.933333		86.6667								RHZE(150mg+75mg+400mg+275mg) +RH (150mg+75mg tab) Kit	yes	Kit	11	11	1	0	0	0	0	0	Pentavalent Vaccine	yes	vial	2090	73568	28	32.6	912.8		2984	81344	26	41.9	1089.4
19	2	2	100		76	2.34351														Paracetamol 500 mg tab	yes	tab	9000	9000	1	0	1	40	160	22.2222	RHZE(150mg+75mg+400mg+275mg) +RH (150mg+75mg tab) Kit	yes	Kit	98	100450	1	968	968		108	109296	4	1012	4048
20	3	2	66.6667		50	1.54178														Amoxicillin 500mg cap	yes	cap	3900	3900	1	0	1	7	28	3.88889	Paracetamol 500 mg tab	yes	tab	180000	68400	0	0.42	0		240000	115200	1000	0.56	560
21	1	1	100		48	1.48011														Salbutamol puff	yes	tub	210	190	0	0	1	26	104	14.4444	Amoxicillin 500mg cap	yes	cap	110500	77350	0	0.81	0		145000	124700	1500	1	1500
22	1	1	100		35	1.07925														Ceftriaxone 1g inj.	yes	Ampule	123	123	1	0	0	0	0	0	Salbutamol puff	yes	tub	540	9369	2	14.35	28.7		620	12170.6	18	28.6	514.8
23	3	2	66.6667		108	3.33025														Ciprofloxacin 500mg tab	yes	tab	4800	3700	0	0	0	0	0	0	Ceftriaxone 1g inj.	yes	Ampule	4700	44650	28	8.6	240.8		5200	52780	134	11	1474
24	3	3	100		66	2.03515														Cotri- 480mg tab	yes	tab	0	0	1	1	1	109	436	60.5556	Ciprofloxacin 500mg tab	yes	tab	123000	123000	800	1.3	1040		195000	298350	400	1.6	640
25	3	2	66.6667		55	1.69596														Normal Saline 0.9 %	yes	bag	620	620	1	0	0	0	0	0	Cotri- 480mg tab	yes	tab	4000	1120	0	0.23	0		0	0	0	0	0
26	2	2	100		84	2.59019														Primaquine 7.5 mg tab	yes	tab	2100	3400	0	0	0	0	0	0	Normal Saline 0.9 %	yes	bag	2300	52900	0	24.6	0		3100	83700	17	31.5	535.5
27	3	3	100		141	4.34783														TTC 1%	yes	tub	320	320	1	0	0	0	0	0	Primaquine 7.5 mg tab	yes	tab	3800	1710	0	0.53	0		46000	39560	300	0.89	267
28	5	5	100		60	1.85014														Hydrochlorothiazide 25 mg tab	yes	tab	400	400	1	0	1	12	48	6.66667	TTC 1%	yes	tub	2985	10447.5	12	4.5	54		3200	27520	0	8.5	0
29	3	3	100		32	0.986741																		sum	18	3	12	479			Hydrochlorothiazide 25 mg tab	yes	tab	32000	15360	100	0.56	56		72000	43200	800	0.61	488
30	1	1	100		80	2.46685																		Percentage of inventory accuracy rate			0.72						sum		3.62613e+06			7857.8			4.28997e+06			36677.4
31	3	2	66.6667		132.6	4.08881																Average stock out rate during survey period	Average stock out rate past 6months	Average stock out days										Sum value	3.62613e+06			7857.8			6.28895e+06			72553.9
32	1	1	100		3	0.0925069																0.12	0.48											%wastage in value		0.2167						0.854957
33	5	5	100		77	2.37434
34	2	2	100		32	0.986741
35	1	1	100		13	0.400863
36	3	2	66.6667		85	2.62103
37	3	2	66.6667		25	0.770891
38	2	2	100		121	3.73111
39	3	3	100		70	2.1585
40	2	1	50		20	0.616713
41	2	2	100		40	1.23343
42	1	1	100		35	1.07925
43	3	2	66.6667		104	3.20691
44	3	3	100		51	1.57262
45	3	3	100		40	1.23343
46	1	1	100		35	1.07925
47	3	2	66.6667		104	3.20691
48	3	3	100		51	1.57262
49	3	3	100		40	1.23343
50	2	2	100		53	1.63429
51	2	2	100		135	4.16281
52	1	1	100		36	1.11008
53	2	2	100		32	0.986741
54	3	3	100		174	5.3654
55	2	2	100		54	1.66512
56	1	1	100		20.5	0.632131
57	4	3	75		52	1.60345
58	2	1	50		36	1.11008
59	2	2	100		147	4.53284
60	3	3	100		38	1.17175
61	2	2	100		60	1.85014
62	2	2	100		45	1.3876
63	3	3	100		45	1.3876
64	2	2	100		34	1.04841
65	2	2	100		25	0.770891
66	3	2	66.6667		73	2.251
67	2	2	100		69.5	2.14308
68	1	1	100		15	0.462535
69	4	2	50		69.5	2.14308
70	3	3	100		78	2.40518
71	1	1	100		44	1.35677
72	2	2	100		33	1.01758
73	3	2	66.6667		35	1.07925
74	1	1	100		20	0.616713
75	1	1	100		146.8	4.52667
76	2	2	100		32	0.986741
77	4	3	75		99	3.05273
78	4	4	100		128.5	3.96238
79	6	4	66.6667		237	7.30805
80	1	1	100		36	1.11008
81	2	2	100		48.6	1.49861
82	3	1	33.3333		17.8	0.548874
83	4	3	75		28	0.863398
84	1	1	100		19	0.585877
85	2	2	100		142	4.37866
86	2	2	100		50	1.54178
87	4	4	100		90	2.77521
89	2	2	100		46	1.41844
90	2	1	50		3	0.0925069
91	3	3	100		80	2.46685
92	3	1	33.3333		14	0.431699
93	1	1	100		28	0.863398
94	3	1	33.3333		7.5	0.231267
95	1	1	100		18	0.555042
96	1	1	100		15	0.462535
97	3	3	100		80	2.46685
98	4	1	25		32	0.986741
99	2	2	100		96	2.96022
100	1	1	100		3	0.0925069
	Mean prescription fill rate=			89.2256	min	max	SD
	Mean prescription cost=			59.8727	25	100	19.5344
	Prescription affordability=			1.84621	0.0925069	7.30805	1.4186
[truncated: 6 more columns]

## Sheet: HC7
	Operational perspective metrics
	1.availability and use status of IPLS and APTS tools							2. Frequency of emergency order					3. Inventory accuracy rate and stockout rate data						yes=1	no=0					RRF data quality and reporting rate in 2012					yes,1, no,0	RRF data quality and reporting rate in 2013
	S.N	Tools/Resources	Availability		Use status				2012	2013			Name of products	Applicable yes/No	Unit	Balance on Bin card	Balance on physical stock		Stock out during survey period Yes/No
			Yes	No	Yes	No		EO	1	3								balance on bincard and physical stock is equal=1 if not=1		Stock out past, 6months	If yes #of days out of stock within the last 6 months				Period	Report submitted	Was it timly	Completeness	Accuracy		Period	Report submitted	Was it timly	Completeness	Accuracy
	1	New Model-19	1		1			Total purchase	8	9										Yes/No					1	1	1	0	0		1	1	1	0	1
	2	New Model-22	1		1			PERCENTAGE	12.5	33.3333			3TC-TDF- DTG (300+300+50MG/tablet)	yes	tab	0	0	1	1	1	33	132	18.3333		2	0	NA	NA	NA		2	1	1	0	1
	3	Bin card	1		1								Metronidazole 250 mg cap	yes	cap	1000	1000	1	0	1	40	160	22.2222		3	1	0	0	0		3	1	1	0	1		83.3333
	4	Stock card	0		0								Stat pack ( HIV test kit)	yes	kit	440	400	0	0	1	11	44	6.11111		4	1	1	0	0		4	1	1	1	1
	5	RRF	1		1								Glucose 40%	yes	Ampule	0	0	1	1	1	56	224	31.1111		5	1	0	1	1		5	1	1	1	0
	6	IFRR	1		1								Ready-to-use therapeutic food	yes	sachate	300	300	1	0	1	45	180	25		6	1	1	0	1		6	1	1	1	0
	7	E-recording	0		0								Coartem (24 tab)	yes	tab	7200	7200	1	0	1	17	68	9.44444		Report submition rate=		83.33				Report submition rate=		1
	8	Dispensing registers	1		1								Depo-Provera	yes	each	400	400	1	0	0	0	0	0		Timlyness=		0.6				Timlyness=		1
	9	Labeling stickers	0		0								Mebendazole 100 mg tab	yes	tab	2880	2440	0	0	1	16	64	8.88889		Accuracy=		0.4				Accuracy=		0.5
	10	Tablet counting trays	1		1								Oxytocin (10 IU injectable)	yes	Ampule	12	12	1	0	1	7	28	3.88889		Completeness=		0.2				Completeness=		0.6667
	11	Calculators	1		1								MgSO4 (50% injectable)	yes	Ampule	0	0	1	1	1	150	600	83.3333
	12	Scissors	1		1								Oral Rehydration Salts	yes	sachate	0	0	1	1	1	58	232	32.2222
	13	STG	1		1								AlOH/MgOH/Simethicone suspension	yes	Bott	0	0	1	1	0	0	0	0
	14	Formulary manual	1		1								Amoxicillin 125mg/5ml suspension	yes	Bott	0	0	1	1	1	28	112	15.5556
	15	Facility specific list	0		0								Pentavalent Vaccine	yes	vial	140	140	1	0	0	0	0	0
		Average availability and use status			73.3333								RHZE(150mg+75mg+400mg+275mg) +RH (150mg+75mg tab) Kit	yes	Kit	8	8	1	0	0	0	0	0
			73.33										Paracetamol 500 mg tab	yes	tab	5000	2000	0	0	0	0	0	0
													Amoxicillin 500mg cap	yes	cap	500	0	0	1	1	28	112	15.5556
													Salbutamol puff	yes	tub	40	40	1	0	1	36	144	20
													Ceftriaxone 1g inj.	yes	Ampule	100	150	1	0	0	0	0	0
													Ciprofloxacin 500mg tab	yes	tab	0	0	0	1	0	0	0	0
													Cotri- 480mg tab	yes	tab	2	2	1	0	1	14	56	7.77778
													Normal Saline 0.9 %	yes	bag	10	10	1	0	1	11	44	6.11111
													Primaquine 7.5 mg tab	yes	tab	2000	1100	0	0	1	48	192	26.6667
													TTC 1%	yes	tub	100	100	1	0	1	41	164	22.7778
													Hydrochlorothiazide 25 mg tab	yes	tab	1950	2000	0	0	0	0	0	0
																	sum	18	8	17	639
																	Percentage of inventory accuracy rate			0.72
															Average stock out rate during survey period	Average stock out rate past 6months	Average stock out days
															0.32	0.68
SD
#REF!
#REF!

## Sheet: Storage sta.
Appendix IV: Facility Storage Condition Observation Check List
code 01=DTH						CODE02 DTHC		Code03		code4wrta		Code5LichaHC	Code6Almber	code7Azemen HC	code8Azemen HO	code9AgatHC	code10EstieHC	code11MeyseusHOS	code12AnbesamieHC	code13HamusitHc	code14Aribgebiya	code15AdadaHC	code16yifagHC	Code17EbinatHC	Code18M/MariamHC	Total	%
0= No 1= Yes					yes=1, no=0
S. No.	Observation criteria	0	1	Specific comments
1	Storage site can be securely locked (Check both store room and pharmacy).		1			1		0		0		0	1	1	1	0	1	1	1	1	0	1	0	1	1	12	70.5882
2	Access to storage and pharmacy is limited to authorized personnel only (are there any locks on the doors, who has keys, who is allowed in and who authorizes entry)		1			0		0		0		0	0	0	1	0	0	1	1	1	0	1	0	0	0	6	35.2941
3	Storeroom is maintained in good condition (clean, all trash removed, sturdy shelves, organized boxes.)	0				0		0		1		0	0	1	1	0	0	0	0	0	0	1	0	0	1	5	29.4118
4	Cold storage facilities for vaccines and biological products are maintained at (2-8 degrees centigrade)		1			1		1		1		1	1	1	1	0	1	1	1	0	1	1	1	1	1	16	94.1176
5	Inventory is protected from excessive humidity according to product specifications (Look for signs of dampness on boxes and walls).	0				1		0		0		1	1	1	1	1	0	1	0	1	1	1	1	1	1	13	76.4706
6	Inventory is protected from harmful light sources according to product specifications (Must not be in direct sunlight).		1			1		1		0		1	1	1	1	0	1	1	0	1	0	1	1	0	1	13	76.4706
7	Corrosives and combustibles held separately		1			0		1		0		0	1	1	1	0	0	1	0	0	1	1	1	0	1	10	58.8235
8	Storage of non-pharmaceutical products with drugs		1			1		0		1		0	1	0	1	0	0	1	0	0	1	0	0	0	0	7	41.1765
9	Physical dimensions of storage site meet appropriate standards. (Shelves must be at least 10 cm off floor, no more than 2.5m high, 30 cm away from the walls, there must be no medicines stored on the floor)	0				0		0		0		1	0	1	1	0	0	1	0	0	1	0	1	0	0	6	35.2941
10	Fire safety equipment is available and accessible e.g. Functional fire extinguisher		1			0		0		0		0	0	1	0	1	0	0	0	0	0	1	0	0	0	4	23.5294
11	Cartons placed with arrows up, labeled and expiry dates visible.		1			1		0		0		1	1	1	1	0	1	1	1	1	1	1	1	1	1	15	88.2353
12	Separation of damaged or expired products and remove from stock		1			1		1		1		0	1	1	1	0	1	1	1	1	0	1	1	1	1	15	88.2353
13	Sufficient space for free tracking of items	0				0		1		1		0	0	1	1	1	0	1	0	0	1	1	1	0	0	9	52.9412
14	Inventory is arranged in manner accessible for first-to expire, first out (FEFO). Check if medicines are arranged such that those with the shortest expiry dates are at the outermost and first to be dispensed)		1			1		0		1		1	1	1	1	1	0	1	1	1	1	1	1	1	1	16	94.1176
15	Packages and containers are closed (Only check immediate packages and containers)		1			0		1		1		1	0	1	1	1	0	1	1	1	0	0	1	1	1	13	76.4706
16	Packages are clean in both pharmacy and store room	0				0		1		1		0	1	0	1	1	0	0	0	0	1	1	1	1	1	10	58.8235
17	Packages and boxes are not crushed	0				1		1		1		0	1	1	1	0	1	1	1	1	0	0	1	1	1	13	76.4706
% of standards=	64.7					52.9412		47.0588		52.9412		41.1765	64.7059	82.3529	94.1176	35.2941	35.2941	82.3529	52.9412	47.0588	52.94	76.47	70.59	52.94	70.59
	S.N	Observation criteria									Frequency				Health facilities name (Code)		% of Storage standards
											Yes (%)																	Variable		Frequency N(%)
	1	Storage sites are securely locked.									12(70.59)				RH1		65											Sex	Female	3(23.08)
	2	Access to storage and pharmacy is limited to authorized personnel only.									6(35.29)				PH2		52.94												Male	10(76.92)
	3	Storeroom is clean, all trash removed, sturdy shelves, organized boxes.									5(29.41)				PH3		47.06											Age in years	25-30	5(38.46)
	4	Cold storage facilities for vaccines are maintained at (2-8 degrees centigrade)									16(94.12)				HC4		52.94												31-40	8(61.54)
	5	Inventory is protected from excessive humidity according to product specifications.									13(76.47)				HC5		41.18											Positioned at	Store man	3(23.08)
	6	Inventory is protected from harmful light sources(Must not be in direct sunlight).									13(76.47)				HC6		64.71												OPD pharmacy coordinators	3(23.08)
	7	Corrosives and combustibles products held separately.									10(58.82)				HC7		82.35												HSCM coordinators	3(23.08)
	8	Separate Storage of non-pharmaceutical products from drugs.									7(41.18)				HC8		94.12												Pharmacy Dept.head	4(30.77)
	9	Shelves must be at least 10 cm off floor, no more than 2.5m high, 30 cm away from the walls.									6(35.29)				HC9		35.29											Educational level	College diploma	2(15.38)
	10	Fire safety equipment is available and accessible e.g. Functional fire extinguisher									4(23.53)				HC10		35.29												First degree	10(76.92)
	11	Cartons placed with arrows up, labeled and expiry dates visible.									15(88.24)				HC11		82.35												Masters degree	1(7.69)
	12	Separation of damaged or expired products and remove from stock.									15(88.24)				HC12		52.94											Work experience	5 _10	9(69.23)
	13	Sufficient space for free tracking of items.									9(52.94)				HC13		47.06												11 _ 15	4(30.77)
	14	Inventory is arranged in manner accessible for first-to expire, first out (FEFO).									16(94.12)				HC14		52.94											Training taken	IPLS	13(100)
	15	Packages and containers are closed.									13(76.47)				HC15		76.47												APTS	12(92.3)
	16	Packages are clean in both pharmacy and store room.									10(58.82)				HC16		70.59												Others	10(76.92)
	17	Packages and boxes are not crushed.									13(76.47)				HC17		52.94								2022-05-10			Type of HF	Health center	5(38.46)
															HC18		70.59												Primary hospital	4(30.77)
															Total average		59.82												Referal hospital	4(30.77)
															NB:RH=Referal hospital, PH=Primary Hospital, HC= Health center
		DEMATEL DEMOGRAPHIC

## Sheet: HC8
	Operational perspective metrics																									RRF data quality and reporting rate in 2012					yes,1, no,0	RRF data quality and reporting rate in 2013
	1.availability and use status of IPLS and APTS tools							2. Frequency of emergency order				3. Inventory accuracy rate and stockout rate data						yes=1	no=0							Period	Report submitted	Was it timly	Completeness	Accuracy		Period	Report submitted	Was it timly	Completeness	Accuracy
	S.N	Tools/Resources	Availability		Use status				2012	2013		Name of products	Applicable yes/No	Unit	Balance on Bin card	Balance on physical stock		Stock out during survey period Yes/No					Total wasted quantities of the items
			Yes	No	Yes	No		EO	1	3							balance on bincard and physical stock is equal=1 if not=1		Stock out past, 6months	If yes #of days out of stock within the last 6 months
	1	New Model-19	1		1			Total purchase	10	12									Yes/No					Total price(ETB)		1	1	1	0	1		1	1	0	1	1
	2	New Model-22	1		1			PERCENTAGE	10	25		3TC-TDF- DTG (300+300+50MG/tablet)	yes	tab	31500	31500	1	0	0	0	0	0	630	#REF!		2	1	1	0	0		2	1	1	0	0
	3	Bin card	1		1							Metronidazole 250 mg cap	yes	cap	0	0	1	1	1	180	720	100	0	0		3	1	1	0	1		3	1	1	0	1
	4	Stock card	1		1							Stat pack ( HIV test kit)	yes	kit	300	200	0	0	1	11	44	6.11111	720	#REF!		4	1	1	0	0		4	1	1	1	1
	5	RRF	1		1							Glucose 40%	yes	Ampule	190	210	0	0	1	11	44	6.11111	0	0		5	1	1	0	1		5	1	1	1	0
	6	IFRR	1		1							Ready-to-use therapeutic food	yes	sachate	1500	1500	1	0	1	31	124	17.2222	216	#REF!		6	1	1	0	0		6	1	1	1	1
	7	E-recording	0		0							Coartem (24 tab)	yes	tab	38160	20160	0	0	1	37	148	20.5556	15120	#REF!		Report submition rate=		100				Report submition rate=		1
	8	Dispensing registers	1		1							Depo-Provera	yes	each	0	0	1	1	1	48	192	26.6667	0	0		Timlyness=		1				Timlyness=		0.833333
	9	Labeling stickers	0		0							Mebendazole 100 mg tab	yes	tab	5400	1000	0	0	1	25	100	13.8889	0	0		Accuracy=		0.5				Accuracy=		0.3333
	10	Tablet counting trays	1		1							Oxytocin (10 IU injectable)	yes	Ampule	56	56	1	0	1	18	72	10	0	0		Completeness=		0				Completeness=		0.3333
	11	Calculators	1		1							MgSO4 (50% injectable)	yes	Ampule	0	0	1	1	1	56	224	31.1111	5	#REF!
	12	Scissors	1		1							Oral Rehydration Salts	yes	sachate	0	0	1	1	1	150	600	83.3333	1500	#REF!
	13	STG	1		1							AlOH/MgOH/Simethicone suspension	yes	Bott	0	0	1	1	1	106	424	58.8889	0	0
	14	Formulary manual	1		1							Amoxicillin 125mg/5ml suspension	yes	Bott	0	0	1	1	1	26	104	14.4444	15	#REF!
	15	Facility specific list	0		0							Pentavalent Vaccine	yes	vial	152	152	1	0	0	0	0	0	12	#REF!
		Average availability and use status	0.8		80							RHZE(150mg+75mg+400mg+275mg) +RH (150mg+75mg tab) Kit	yes	Kit	11	11	1	0	0	0	0	0	6	#REF!
												Paracetamol 500 mg tab	yes	tab	0	0	1	1	1	54	216	30	0	0
												Amoxicillin 500mg cap	yes	cap	500	0	0	1	1	41	164	22.7778	0	0
												Salbutamol puff	yes	tub	23	0	0	1	1	157	628	87.2222	26	#REF!
												Ceftriaxone 1g inj.	yes	Ampule	40	56	0	0	1	6	24	3.33333	27	#REF!
												Ciprofloxacin 500mg tab	yes	tab	27000	31000	0	0	1	13	52	7.22222	800	#REF!
												Cotri- 480mg tab	yes	tab	0	0	1	1	1	180	720	100	0	0
												Normal Saline 0.9 %	yes	bag	1496	1000	0	0	0	0	0	0	25	#REF!
												Primaquine 7.5 mg tab	yes	tab	6500	6000	0	0	1	19	76	10.5556	0	#REF!
												TTC 1%	yes	tub	101	64	0	0	0	0	0	0	0	0
												Hydrochlorothiazide 25 mg tab	yes	tab	8500	4250	0	0	0	0	0	0	250	#REF!
																sum	13	10	19	1169				#REF!
																Percentage of inventory accuracy rate			0.52
														Average stock out rate during survey period	Average stock out rate past 6months	Average stock out days							#REF!
														41.6667	76

## Sheet: HC9
Operational perspective metrics																										RRF data quality and reporting rate in 2012					yes,1, no,0	RRF data quality and reporting rate in 2013
1.availability and use status of IPLS and APTS tools							2. Frequency of emergency order				3. Inventory accuracy rate and stockout rate data						yes=1	no=0								Period	Report submitted	Was it timly	Completeness	Accuracy		Period	Report submitted	Was it timly	Completeness	Accuracy
S.N	Tools/Resources	Availability		Use status				2012	2013		Name of products	Applicable yes/No	Unit	Balance on Bin card	Balance on physical stock		Stock out during survey period Yes/No					Total wasted quantities of the items	Value of wasted quantities
		Yes	No	Yes	No		EO	3	5							balance on bincard and physical stock is equal=1 if not=0		Stock out past, 6months	If yes #of days out of stock within the last 6 months
1	New Model-19	1		1			Total purchase	12	14									Yes/No					Unit price(ETB)	Total price(ETB)		1	1	1	1	1		1	1	1	1	1
2	New Model-22	1		1			PERCENTAGE	25	35.7143		3TC-TDF- DTG (300+300+50MG/tablet)	yes	tab	690	690	1	0	0	0	0	0	60	4.8	288		2	1	1	1	1		2	1	1	0	1
3	Bin card	1		1							Metronidazole 250 mg cap	yes	cap	25000	10000	0	0	1	141	564	78.3333	1500	0.65	975		3	1	1	1	1		3	1	1	0	1
4	Stock card	1		0							Stat pack ( HIV test kit)	yes	kit	400	400	1	0	1	11	44	6.11111	11	27.5	302.5		4	1	1	1	0		4	1	1	1	1
5	RRF	1		1							Glucose 40%	yes	Ampule	150	100	0	0	1	21	84	11.6667	0	0	0		5	1	1	1	1		5	1	1	1	0
6	IFRR	1		1							Ready-to-use therapeutic food	yes	sachate	950	950	1	0	1	18	72	10	0	0	0		6	1	1	1	1		6	1	1	1	1
7	E-recording	0		0							Coartem (24 tab)	yes	tab	23760	20880	0	0	0	0	0	0	1400	0.85	1190		Report submition rate=		100				Report submition rate=		1
8	Dispensing registers	1		0							Depo-Provera	yes	each	0	0	1	1	1	33	132	18.3333	25	19.85	496.25		Timlyness=		1				Timlyness=		1
9	Labeling stickers	0		0							Mebendazole 100 mg tab	yes	tab	900	900	0	0	0	0	0	0	480	0.33	158.4		Accuracy=		0.8333				Accuracy=		1
10	Tablet counting trays	0		0							Oxytocin (10 IU injectable)	yes	Ampule	12	12	1	0	1	4	16	2.22222	2	10	20		Completeness=		1				Completeness=		1
11	Calculators	1		1							MgSO4 (50% injectable)	yes	Ampule	15	15	1	0	1	15	60	8.33333	28	28	784
12	Scissors	1		1							Oral Rehydration Salts	yes	sachate	200	190	0	0	1	76	304	42.2222	1400	9.2	12880
13	STG	1		1							AlOH/MgOH/Simethicone suspension	yes	Bott	0	0	1	1	1	29	116	16.1111	1	28.9	28.9
14	Formulary manual	0		0							Amoxicillin 125mg/5ml suspension	yes	Bott	0	0	1	1	1	17	68	9.44444	0	0	0
15	Facility specific list	0		0							Pentavalent Vaccine	yes	vial	31	31	1	0	0	0	0	0	12	45	540
	Average availability and use status	0.6667		53.3333							RHZE(150mg+75mg+400mg+275mg) +RH (150mg+75mg tab) Kit	yes	Kit	27	21	0	0	0	0	0	0	0	0	0
		0.6667									Paracetamol 500 mg tab	yes	tab	26000	31000	0	0	1	56	224	31.1111	500	0.77	385
											Amoxicillin 500mg cap	yes	cap	0	0	1	1	1	26	104	14.4444	0	0	0
											Salbutamol puff	yes	tub	0	0	1	1	1	43	172	23.8889	25	96.4	2410
											Ceftriaxone 1g inj.	yes	Ampule	800	1000	0	0	1	15	60	8.33333	66	11.25	742.5
											Ciprofloxacin 500mg tab	yes	tab	1500	1500	1	0	1	9	36	5	100	0.85	85
											Cotri- 480mg tab	yes	tab	0	0	1	1	1	145	580	80.5556	0	0	0
											Normal Saline 0.9 %	yes	bag	105	105	1	0	0	0	0	0	17	25.6	435.2
											Primaquine 7.5 mg tab	yes	tab	11100	10000	0	0	1	19	76	10.5556	0	0	0
											TTC 1%	yes	tub	67	67	1	0	0	0	0	0	0	0	0
											Hydrochlorothiazide 25 mg tab	yes	tab	5100	4100	0	0	1	11	44	6.11111	0	0	0
															sum	15	6	18	689					21720.8
															Percentage of inventory accuracy rate			0.6						21720.8
													Average stock out rate during survey period	Average stock out rate past 6months	Average stock out days							#REF!
													0.24	0.72

[truncated: 11 more sheets: HC10, HC11, PH2, HC12, HC13, HC14, HC15, PH3, HC16, HC17, HC18]
